# Supplementary material for: (E)-N′-[3-(4-Chloro­benzo­yloxy)benzyl­idene]pyridine-4-carbohydrazide acetic acid monosolvate monohydrate
Source: Acta Crystallogr Sect E Struct Rep Online. 2012 Apr 25;68(Pt 5):o1517. doi: 10.1107/S1600536812017369 (PMC3344622; doi:10.1107/S1600536812017369)
Supplement: Supplementary file 1 [file e-68-o1517-sup1.cif]

##############################################################################
#                                                                            #
# This CIF contains the data in a paper accepted for publication in          #
# Acta Crystallographica Section E. It conforms to the requirements of       #
# Notes for Authors for Acta Crystallographica Section E, and has been       #
# peer reviewed under the auspices of the IUCr Commission on Journals.       #
#                                                                            #
# Full details of the Crystallographic Information File format               #
# are given in the paper "The Crystallographic Information File (CIF):       #
# a New Standard Archive File for Crystallography" by S. R. Hall, F. H.      #
# Allen and I. D. Brown [Acta Cryst. (1991), A47, 655-685].                  #
#                                                                            #
# The current version of the core CIF dictionary is obtainable from          #
# ftp://ftp.iucr.org/pub/cif_core.dic.                                       #
#                                                                            #
# Software is freely available for graphical display of the structure(s)     #
# in this CIF. For information consult the CIF software page                 #
# http://www.iucr.org/resources/cif/software.                                #
#                                                                            #
# This file may be used for bona fide research purposes within the           #
# scientific community so long as proper attribution is given to the journal # 
# article from which it was obtained.                                        #
#                                                                            #
##############################################################################
data_global
_audit_creation_method     SHELXL-97
_journal_date_recd_electronic     2012-04-10
_journal_date_accepted     2012-04-19
_journal_name_full     'Acta Crystallographica, Section E'
_journal_year     2012
_journal_volume     68
_journal_issue      5
_journal_page_first     o1517
_journal_page_last     o1517
_journal_paper_category     QO
_journal_paper_doi     10.1107/S1600536812017369
_journal_coeditor_code     IS5118
_publ_contact_author_name     "Fan, Zhi"
_publ_contact_author_address
;
College of Sciences
Tianjin University of Science and Technology
Tianjin 300457
People's Republic of China
;
_publ_contact_author_email     zhifan@tust.edu.cn
_publ_contact_author_fax     '086(022)23001002'
_publ_contact_author_phone     '086(022)60601178'
_publ_section_title
;\
(<i>E</i>)-<i>N</i>'-[3-(4-Chlorobenzoyloxy)benzylidene]pyridine-4-\
carbohydrazide acetic acid monosolvate monohydrate
;
loop_
    _publ_author_name
    _publ_author_address
    "Diao, Chun-Hua"
;
College of Sciences
Tianjin University of Science and Technology
Tianjin 300457
People's Republic of China
;
    "Fan, Zhi"
;
College of Sciences
Tianjin University of Science and Technology
Tianjin 300457
People's Republic of China
;
_chemical_name_systematic
;
(<i>E</i>)-<i>N</i>'-[3-(4-Chlorobenzoyloxy)benzylidene]pyridine-4-
carbohydrazide acetic acid monosolvate monohydrate
;
_chemical_name_common     ?
_chemical_formula_moiety     'C20 H14 Cl N3 O3, C2 H4 O2, H2 O'
_chemical_formula_sum     'C22 H20 Cl N3 O6'
_chemical_formula_iupac     'C20 H14 Cl N3 O3, C2 H4 O2, H2 O'
_chemical_formula_weight     457.86
_chemical_melting_point     ?
_symmetry_cell_setting     triclinic
_symmetry_space_group_name_H-M     'P -1'
_symmetry_space_group_name_Hall     '-P 1'
loop_
    _symmetry_equiv_pos_as_xyz
    'x, y, z'
    '-x, -y, -z'
_cell_length_a     6.6666(15)
_cell_length_b     7.5437(17)
_cell_length_c     24.781(6)
_cell_angle_alpha     81.526(4)
_cell_angle_beta     82.969(4)
_cell_angle_gamma     66.632(4)
_cell_volume     1128.7(5)
_cell_formula_units_Z     2
_cell_measurement_reflns_used     1984
_cell_measurement_theta_min     2.50
_cell_measurement_theta_max     25.19
_cell_measurement_temperature     294(2)
_exptl_crystal_description     block
_exptl_crystal_colour     colorless
_exptl_crystal_size_max     0.18
_exptl_crystal_size_mid     0.16
_exptl_crystal_size_min     0.10
_exptl_crystal_density_diffrn     1.347
_exptl_crystal_density_meas     ?
_exptl_crystal_density_method     'not measured'
_exptl_crystal_F_000     476
_exptl_absorpt_coefficient_mu     0.212
_exptl_absorpt_correction_type     multi-scan
_exptl_absorpt_process_details     '(SADABS; Sheldrick, 1996)'
_exptl_absorpt_correction_T_min     0.928
_exptl_absorpt_correction_T_max     0.979
_exptl_special_details
;
;
_diffrn_ambient_temperature     294(2)
_diffrn_radiation_type     MoK\a
_diffrn_radiation_wavelength     0.71073
_diffrn_radiation_source     'fine-focus sealed tube'
_diffrn_radiation_monochromator     graphite
_diffrn_measurement_device_type     'Bruker SMART APEX CCD area-detector'
_diffrn_measurement_method     '\f and \w scans'
_diffrn_detector_area_resol_mean     ?
_diffrn_reflns_number     5755
_diffrn_reflns_av_R_equivalents     0.0192
_diffrn_reflns_av_sigmaI/netI     0.0403
_diffrn_reflns_theta_min     1.67
_diffrn_reflns_theta_max     25.02
_diffrn_reflns_theta_full     25.02
_diffrn_measured_fraction_theta_max     0.990
_diffrn_measured_fraction_theta_full     0.990
_diffrn_reflns_limit_h_min     -6
_diffrn_reflns_limit_h_max     7
_diffrn_reflns_limit_k_min     -8
_diffrn_reflns_limit_k_max     8
_diffrn_reflns_limit_l_min     -27
_diffrn_reflns_limit_l_max     29
_diffrn_standards_number     0
_diffrn_standards_interval_count     ?
_diffrn_standards_interval_time     ?
_diffrn_standards_decay_%     ?
_refine_special_details
;
Refinement of <i>F</i>^2^ against ALL reflections. The weighted <i>R</i>-factor
<i>wR</i> and goodness of fit <i>S</i> are based on <i>F</i>^2^, conventional
<i>R</i>-factors <i>R</i> are based on <i>F</i>, with <i>F</i> set to zero for
negative <i>F</i>^2^. The threshold expression of <i>F</i>^2^ >
2\s(<i>F</i>^2^) is used only for calculating <i>R</i>-factors(gt) <i>etc</i>.
and is not relevant to the choice of reflections for refinement.
<i>R</i>-factors based on <i>F</i>^2^ are statistically about twice as large
as those based on <i>F</i>, and <i>R</i>- factors based on ALL data will be
even larger.
;
_reflns_number_total     3936
_reflns_number_gt     2501
_reflns_threshold_expression     I>2\s(I)
_refine_ls_structure_factor_coef     Fsqd
_refine_ls_matrix_type     full
_refine_ls_R_factor_all     0.0801
_refine_ls_R_factor_gt     0.0430
_refine_ls_wR_factor_gt     0.0986
_refine_ls_wR_factor_ref     0.1185
_refine_ls_goodness_of_fit_ref     1.030
_refine_ls_restrained_S_all     1.029
_refine_ls_number_reflns     3936
_refine_ls_number_parameters     298
_refine_ls_number_restraints     3
_refine_ls_hydrogen_treatment     mixed
_refine_ls_weighting_scheme     calc
_refine_ls_weighting_details
         'calc w=1/[\s^2^(Fo^2^)+(0.0473P)^2^+0.2041P] where P=(Fo^2^+2Fc^2^)/3'
_atom_sites_solution_hydrogens     geom
_atom_sites_solution_primary     direct
_atom_sites_solution_secondary     difmap
_refine_ls_shift/su_max     0.001
_refine_ls_shift/su_mean     0.000
_refine_diff_density_max     0.146
_refine_diff_density_min     -0.170
_refine_ls_extinction_method     'SHELXL97 (Sheldrick, 2008)'
_refine_ls_extinction_coef     0.0070(17)
_refine_ls_extinction_expression
                                  'Fc^*^=kFc[1+0.001xFc^2^\l^3^/sin(2\q)]^-1/4^'
loop_
    _atom_type_symbol
    _atom_type_description
    _atom_type_scat_dispersion_real
    _atom_type_scat_dispersion_imag
    _atom_type_scat_source
    'C' 'C' 0.0033 0.0016
                         'International Tables Vol C Tables 4.2.6.8 and 6.1.1.4'
    'H' 'H' 0.0000 0.0000
                         'International Tables Vol C Tables 4.2.6.8 and 6.1.1.4'
    'N' 'N' 0.0061 0.0033
                         'International Tables Vol C Tables 4.2.6.8 and 6.1.1.4'
    'O' 'O' 0.0106 0.0060
                         'International Tables Vol C Tables 4.2.6.8 and 6.1.1.4'
    'Cl' 'Cl' 0.1484 0.1585
                         'International Tables Vol C Tables 4.2.6.8 and 6.1.1.4'
_computing_data_collection     'SMART (Bruker, 1999)'
_computing_cell_refinement     'SAINT (Bruker, 1999)'
_computing_data_reduction     'SAINT (Bruker, 1999)'
_computing_structure_solution     'SHELXS97 (Sheldrick, 2008)'
_computing_structure_refinement     'SHELXL97 (Sheldrick, 2008)'
_computing_molecular_graphics     'SHELXTL (Sheldrick, 2008)'
_computing_publication_material     'SHELXTL (Sheldrick, 2008)'
loop_
    _atom_site_type_symbol
    _atom_site_label
    _atom_site_fract_x
    _atom_site_fract_y
    _atom_site_fract_z
    _atom_site_U_iso_or_equiv
    _atom_site_adp_type
    _atom_site_calc_flag
    _atom_site_refinement_flags
    _atom_site_occupancy
    _atom_site_symmetry_multiplicity
    _atom_site_disorder_assembly
    _atom_site_disorder_group
    Cl Cl1 1.33537(13) 0.76087(12) 0.41389(3) 0.0905(3) Uani d . 1 1 . .
    O O1 0.5002(3) 0.8179(3) 0.59922(8) 0.0951(7) Uani d . 1 1 . .
    O O2 0.7889(3) 0.6503(3) 0.64925(7) 0.0686(5) Uani d . 1 1 . .
    O O3 0.3270(2) 0.7186(2) 0.98573(7) 0.0608(5) Uani d . 1 1 . .
    N N1 0.5560(3) 0.6798(3) 0.88899(8) 0.0524(5) Uani d . 1 1 . .
    N N2 0.6335(3) 0.7116(3) 0.93397(7) 0.0534(5) Uani d . 1 1 . .
    H H2 0.7581 0.7221 0.9319 0.064 Uiso calc R 1 1 . .
    N N3 0.7533(4) 0.8006(3) 1.12485(8) 0.0626(6) Uani d . 1 1 . .
    C C1 0.7913(5) 0.7979(5) 0.50434(12) 0.0820(9) Uani d . 1 1 . .
    H H1 0.6443 0.8341 0.4987 0.098 Uiso calc R 1 1 . .
    C C2 0.9364(5) 0.8039(4) 0.46046(11) 0.0809(9) Uani d . 1 1 . .
    H H2A 0.8882 0.8445 0.4254 0.097 Uiso calc R 1 1 . .
    C C3 1.1507(4) 0.7501(4) 0.46886(10) 0.0628(7) Uani d . 1 1 . .
    C C4 1.2231(5) 0.6916(5) 0.52037(11) 0.0822(9) Uani d . 1 1 . .
    H H4 1.3702 0.6559 0.5258 0.099 Uiso calc R 1 1 . .
    C C5 1.0767(4) 0.6859(4) 0.56408(11) 0.0742(8) Uani d . 1 1 . .
    H H5 1.1258 0.6454 0.5991 0.089 Uiso calc R 1 1 . .
    C C6 0.8596(4) 0.7392(3) 0.55674(10) 0.0563(6) Uani d . 1 1 . .
    C C7 0.6938(4) 0.7422(4) 0.60230(11) 0.0643(7) Uani d . 1 1 . .
    C C8 0.6574(4) 0.6336(4) 0.69716(10) 0.0573(6) Uani d . 1 1 . .
    C C9 0.4946(4) 0.5648(4) 0.69816(11) 0.0669(7) Uani d . 1 1 . .
    H H9 0.4609 0.5348 0.6662 0.080 Uiso calc R 1 1 . .
    C C10 0.3821(4) 0.5412(4) 0.74740(11) 0.0659(7) Uani d . 1 1 . .
    H H10 0.2705 0.4958 0.7486 0.079 Uiso calc R 1 1 . .
    C C11 0.4328(4) 0.5838(3) 0.79477(10) 0.0580(6) Uani d . 1 1 . .
    H H11 0.3540 0.5691 0.8276 0.070 Uiso calc R 1 1 . .
    C C12 0.6014(4) 0.6488(3) 0.79379(9) 0.0511(6) Uani d . 1 1 . .
    C C13 0.7122(4) 0.6747(4) 0.74412(10) 0.0573(6) Uani d . 1 1 . .
    H H13 0.8239 0.7201 0.7426 0.069 Uiso calc R 1 1 . .
    C C14 0.6656(4) 0.6871(4) 0.84357(10) 0.0581(6) Uani d . 1 1 . .
    H H14 0.7887 0.7173 0.8421 0.070 Uiso calc R 1 1 . .
    C C15 0.5077(4) 0.7258(3) 0.98161(9) 0.0474(6) Uani d . 1 1 . .
    C C16 0.6030(3) 0.7529(3) 1.03005(9) 0.0450(5) Uani d . 1 1 . .
    C C17 0.8176(4) 0.7278(4) 1.03257(10) 0.0626(7) Uani d . 1 1 . .
    H H17 0.9165 0.6951 1.0022 0.075 Uiso calc R 1 1 . .
    C C18 0.8846(4) 0.7516(4) 1.08031(11) 0.0713(8) Uani d . 1 1 . .
    H H18 1.0309 0.7321 1.0814 0.086 Uiso calc R 1 1 . .
    C C19 0.5476(4) 0.8251(4) 1.12229(10) 0.0636(7) Uani d . 1 1 . .
    H H19 0.4521 0.8590 1.1532 0.076 Uiso calc R 1 1 . .
    C C20 0.4667(4) 0.8032(4) 1.07641(10) 0.0594(7) Uani d . 1 1 . .
    H H20 0.3199 0.8225 1.0767 0.071 Uiso calc R 1 1 . .
    O O4 1.0439(3) 0.9861(3) 0.19590(9) 0.0936(7) Uani d . 1 1 . .
    O O5 0.8367(4) 0.8213(3) 0.22488(7) 0.0878(6) Uani d . 1 1 . .
    H H5A 0.8297 0.8234 0.1920 0.132 Uiso calc R 1 1 . .
    C C21 0.9595(5) 0.9109(4) 0.23256(11) 0.0660(7) Uani d . 1 1 . .
    C C22 0.9809(6) 0.9134(5) 0.29172(12) 0.1010(11) Uani d . 1 1 . .
    H H22A 1.1128 0.9314 0.2958 0.151 Uiso calc R 1 1 . .
    H H22B 0.9867 0.7924 0.3116 0.151 Uiso calc R 1 1 . .
    H H22C 0.8570 1.0181 0.3058 0.151 Uiso calc R 1 1 . .
    O O6 0.0290(3) 0.7824(3) 0.90528(8) 0.0777(6) Uani d D 1 1 . .
    H H6A 0.134(4) 0.765(4) 0.9249(10) 0.117 Uiso d D 1 1 . .
    H H6B 0.018(5) 0.864(4) 0.8768(8) 0.117 Uiso d D 1 1 . .
loop_
    _atom_site_aniso_label
    _atom_site_aniso_U_11
    _atom_site_aniso_U_22
    _atom_site_aniso_U_33
    _atom_site_aniso_U_12
    _atom_site_aniso_U_13
    _atom_site_aniso_U_23
    Cl1 0.0937(6) 0.1030(6) 0.0582(5) -0.0225(5) 0.0095(4) -0.0146(4)
    O1 0.0563(12) 0.1292(18) 0.0847(15) -0.0278(12) -0.0173(10) 0.0215(12)
    O2 0.0556(10) 0.0987(13) 0.0469(10) -0.0248(10) -0.0071(8) -0.0053(9)
    O3 0.0446(9) 0.0839(12) 0.0618(11) -0.0325(9) -0.0085(8) -0.0052(9)
    N1 0.0542(12) 0.0602(12) 0.0502(12) -0.0289(10) -0.0117(10) -0.0023(9)
    N2 0.0512(11) 0.0751(13) 0.0467(12) -0.0376(10) -0.0089(9) -0.0021(9)
    N3 0.0690(14) 0.0746(14) 0.0544(13) -0.0382(12) -0.0109(11) -0.0031(10)
    C1 0.0660(18) 0.117(3) 0.0624(19) -0.0361(17) -0.0226(15) 0.0082(16)
    C2 0.083(2) 0.104(2) 0.0537(18) -0.0337(18) -0.0217(16) 0.0064(15)
    C3 0.0722(17) 0.0602(15) 0.0519(15) -0.0195(14) -0.0023(13) -0.0129(12)
    C4 0.0588(17) 0.123(3) 0.0561(18) -0.0247(17) -0.0066(14) -0.0115(16)
    C5 0.0655(17) 0.107(2) 0.0449(15) -0.0256(16) -0.0122(13) -0.0066(14)
    C6 0.0581(15) 0.0588(15) 0.0527(15) -0.0211(12) -0.0122(12) -0.0056(11)
    C7 0.0613(17) 0.0715(17) 0.0618(17) -0.0257(14) -0.0178(14) -0.0013(13)
    C8 0.0514(14) 0.0650(16) 0.0524(15) -0.0184(13) -0.0058(12) -0.0071(12)
    C9 0.0721(17) 0.0750(18) 0.0613(17) -0.0312(15) -0.0091(14) -0.0189(13)
    C10 0.0687(17) 0.0780(18) 0.0680(18) -0.0430(15) -0.0068(14) -0.0153(14)
    C11 0.0581(15) 0.0636(16) 0.0588(16) -0.0295(13) -0.0036(12) -0.0091(12)
    C12 0.0498(13) 0.0557(14) 0.0495(14) -0.0215(11) -0.0086(11) -0.0039(11)
    C13 0.0500(14) 0.0720(17) 0.0562(16) -0.0297(13) -0.0100(12) -0.0034(12)
    C14 0.0566(15) 0.0740(17) 0.0550(16) -0.0373(13) -0.0093(12) -0.0025(12)
    C15 0.0464(13) 0.0474(13) 0.0507(14) -0.0217(11) -0.0097(11) 0.0034(10)
    C16 0.0433(12) 0.0474(13) 0.0475(13) -0.0231(10) -0.0060(10) 0.0033(10)
    C17 0.0501(14) 0.0955(19) 0.0517(15) -0.0379(14) -0.0007(11) -0.0106(13)
    C18 0.0582(16) 0.108(2) 0.0625(18) -0.0458(16) -0.0087(14) -0.0108(16)
    C19 0.0685(17) 0.0755(18) 0.0487(15) -0.0307(15) 0.0001(12) -0.0076(12)
    C20 0.0481(14) 0.0770(17) 0.0574(16) -0.0305(13) -0.0008(12) -0.0045(13)
    O4 0.0878(14) 0.1262(18) 0.0788(14) -0.0620(14) -0.0170(11) 0.0218(12)
    O5 0.1197(17) 0.1169(16) 0.0548(12) -0.0778(15) -0.0107(12) 0.0026(12)
    C21 0.0703(18) 0.0653(17) 0.0599(17) -0.0235(15) -0.0166(14) 0.0033(13)
    C22 0.146(3) 0.096(2) 0.068(2) -0.049(2) -0.040(2) 0.0006(17)
    O6 0.0587(11) 0.1268(17) 0.0607(12) -0.0549(12) -0.0152(9) 0.0147(11)
_geom_special_details
;
All e.s.d.'s (except the e.s.d. in the dihedral angle between two l.s. planes)
are estimated using the full covariance matrix. The cell e.s.d.'s are taken
into account individually in the estimation of e.s.d.'s in distances, angles
and torsion angles; correlations between e.s.d.'s in cell parameters are only
used when they are defined by crystal symmetry. An approximate (isotropic)
treatment of cell e.s.d.'s is used for estimating e.s.d.'s involving l.s.
planes.
;
loop_
    _geom_bond_atom_site_label_1
    _geom_bond_atom_site_label_2
    _geom_bond_site_symmetry_2
    _geom_bond_distance
    _geom_bond_publ_flag
    Cl1 C3 . 1.736(3) ?
    O1 C7 . 1.194(3) ?
    O2 C7 . 1.353(3) ?
    O2 C8 . 1.408(3) ?
    O3 C15 . 1.218(2) ?
    N1 C14 . 1.271(3) ?
    N1 N2 . 1.373(2) ?
    N2 C15 . 1.353(3) ?
    N2 H2 . 0.8600 ?
    N3 C19 . 1.317(3) ?
    N3 C18 . 1.322(3) ?
    C1 C2 . 1.372(4) ?
    C1 C6 . 1.380(3) ?
    C1 H1 . 0.9300 ?
    C2 C3 . 1.356(4) ?
    C2 H2A . 0.9300 ?
    C3 C4 . 1.368(3) ?
    C4 C5 . 1.374(4) ?
    C4 H4 . 0.9300 ?
    C5 C6 . 1.368(3) ?
    C5 H5 . 0.9300 ?
    C6 C7 . 1.476(4) ?
    C8 C9 . 1.372(3) ?
    C8 C13 . 1.373(3) ?
    C9 C10 . 1.379(3) ?
    C9 H9 . 0.9300 ?
    C10 C11 . 1.375(3) ?
    C10 H10 . 0.9300 ?
    C11 C12 . 1.389(3) ?
    C11 H11 . 0.9300 ?
    C12 C13 . 1.385(3) ?
    C12 C14 . 1.456(3) ?
    C13 H13 . 0.9300 ?
    C14 H14 . 0.9300 ?
    C15 C16 . 1.499(3) ?
    C16 C20 . 1.374(3) ?
    C16 C17 . 1.375(3) ?
    C17 C18 . 1.374(3) ?
    C17 H17 . 0.9300 ?
    C18 H18 . 0.9300 ?
    C19 C20 . 1.373(3) ?
    C19 H19 . 0.9300 ?
    C20 H20 . 0.9300 ?
    O4 C21 . 1.200(3) ?
    O5 C21 . 1.295(3) ?
    O5 H5A . 0.8200 ?
    C21 C22 . 1.494(4) ?
    C22 H22A . 0.9600 ?
    C22 H22B . 0.9600 ?
    C22 H22C . 0.9600 ?
    O6 H6A . 0.854(10) ?
    O6 H6B . 0.852(10) ?
loop_
    _geom_angle_atom_site_label_1
    _geom_angle_atom_site_label_2
    _geom_angle_atom_site_label_3
    _geom_angle_site_symmetry_1
    _geom_angle_site_symmetry_3
    _geom_angle
    _geom_angle_publ_flag
    C7 O2 C8 . . 119.8(2) ?
    C14 N1 N2 . . 116.74(19) ?
    C15 N2 N1 . . 117.92(19) ?
    C15 N2 H2 . . 121.0 ?
    N1 N2 H2 . . 121.0 ?
    C19 N3 C18 . . 116.7(2) ?
    C2 C1 C6 . . 121.2(3) ?
    C2 C1 H1 . . 119.4 ?
    C6 C1 H1 . . 119.4 ?
    C3 C2 C1 . . 119.2(3) ?
    C3 C2 H2A . . 120.4 ?
    C1 C2 H2A . . 120.4 ?
    C2 C3 C4 . . 120.9(3) ?
    C2 C3 Cl1 . . 119.7(2) ?
    C4 C3 Cl1 . . 119.4(2) ?
    C3 C4 C5 . . 119.5(3) ?
    C3 C4 H4 . . 120.2 ?
    C5 C4 H4 . . 120.2 ?
    C6 C5 C4 . . 120.8(2) ?
    C6 C5 H5 . . 119.6 ?
    C4 C5 H5 . . 119.6 ?
    C5 C6 C1 . . 118.4(3) ?
    C5 C6 C7 . . 123.2(2) ?
    C1 C6 C7 . . 118.4(2) ?
    O1 C7 O2 . . 123.4(3) ?
    O1 C7 C6 . . 125.3(2) ?
    O2 C7 C6 . . 111.3(2) ?
    C9 C8 C13 . . 121.3(2) ?
    C9 C8 O2 . . 122.2(2) ?
    C13 C8 O2 . . 116.3(2) ?
    C8 C9 C10 . . 118.7(2) ?
    C8 C9 H9 . . 120.6 ?
    C10 C9 H9 . . 120.6 ?
    C11 C10 C9 . . 120.8(2) ?
    C11 C10 H10 . . 119.6 ?
    C9 C10 H10 . . 119.6 ?
    C10 C11 C12 . . 120.3(2) ?
    C10 C11 H11 . . 119.9 ?
    C12 C11 H11 . . 119.9 ?
    C13 C12 C11 . . 118.7(2) ?
    C13 C12 C14 . . 119.7(2) ?
    C11 C12 C14 . . 121.6(2) ?
    C8 C13 C12 . . 120.2(2) ?
    C8 C13 H13 . . 119.9 ?
    C12 C13 H13 . . 119.9 ?
    N1 C14 C12 . . 121.0(2) ?
    N1 C14 H14 . . 119.5 ?
    C12 C14 H14 . . 119.5 ?
    O3 C15 N2 . . 123.0(2) ?
    O3 C15 C16 . . 121.0(2) ?
    N2 C15 C16 . . 116.0(2) ?
    C20 C16 C17 . . 116.8(2) ?
    C20 C16 C15 . . 117.7(2) ?
    C17 C16 C15 . . 125.5(2) ?
    C18 C17 C16 . . 119.4(2) ?
    C18 C17 H17 . . 120.3 ?
    C16 C17 H17 . . 120.3 ?
    N3 C18 C17 . . 123.8(2) ?
    N3 C18 H18 . . 118.1 ?
    C17 C18 H18 . . 118.1 ?
    N3 C19 C20 . . 123.4(2) ?
    N3 C19 H19 . . 118.3 ?
    C20 C19 H19 . . 118.3 ?
    C19 C20 C16 . . 119.9(2) ?
    C19 C20 H20 . . 120.0 ?
    C16 C20 H20 . . 120.0 ?
    C21 O5 H5A . . 109.5 ?
    O4 C21 O5 . . 123.3(3) ?
    O4 C21 C22 . . 123.9(3) ?
    O5 C21 C22 . . 112.8(3) ?
    C21 C22 H22A . . 109.5 ?
    C21 C22 H22B . . 109.5 ?
    H22A C22 H22B . . 109.5 ?
    C21 C22 H22C . . 109.5 ?
    H22A C22 H22C . . 109.5 ?
    H22B C22 H22C . . 109.5 ?
    H6A O6 H6B . . 115.3(17) ?
loop_
    _geom_torsion_atom_site_label_1
    _geom_torsion_atom_site_label_2
    _geom_torsion_atom_site_label_3
    _geom_torsion_atom_site_label_4
    _geom_torsion_site_symmetry_1
    _geom_torsion_site_symmetry_2
    _geom_torsion_site_symmetry_3
    _geom_torsion_site_symmetry_4
    _geom_torsion
    _geom_torsion_publ_flag
    C14 N1 N2 C15 . . . . 172.9(2) ?
    C6 C1 C2 C3 . . . . 0.4(5) ?
    C1 C2 C3 C4 . . . . -0.5(5) ?
    C1 C2 C3 Cl1 . . . . -178.9(2) ?
    C2 C3 C4 C5 . . . . 0.5(5) ?
    Cl1 C3 C4 C5 . . . . 178.9(2) ?
    C3 C4 C5 C6 . . . . -0.4(5) ?
    C4 C5 C6 C1 . . . . 0.3(4) ?
    C4 C5 C6 C7 . . . . -177.9(3) ?
    C2 C1 C6 C5 . . . . -0.3(5) ?
    C2 C1 C6 C7 . . . . 178.1(3) ?
    C8 O2 C7 O1 . . . . 2.7(4) ?
    C8 O2 C7 C6 . . . . -178.4(2) ?
    C5 C6 C7 O1 . . . . 166.5(3) ?
    C1 C6 C7 O1 . . . . -11.8(4) ?
    C5 C6 C7 O2 . . . . -12.4(4) ?
    C1 C6 C7 O2 . . . . 169.4(2) ?
    C7 O2 C8 C9 . . . . 50.5(3) ?
    C7 O2 C8 C13 . . . . -134.6(2) ?
    C13 C8 C9 C10 . . . . 1.4(4) ?
    O2 C8 C9 C10 . . . . 176.0(2) ?
    C8 C9 C10 C11 . . . . -0.6(4) ?
    C9 C10 C11 C12 . . . . -1.0(4) ?
    C10 C11 C12 C13 . . . . 1.8(3) ?
    C10 C11 C12 C14 . . . . -177.3(2) ?
    C9 C8 C13 C12 . . . . -0.6(4) ?
    O2 C8 C13 C12 . . . . -175.4(2) ?
    C11 C12 C13 C8 . . . . -1.0(3) ?
    C14 C12 C13 C8 . . . . 178.0(2) ?
    N2 N1 C14 C12 . . . . 177.86(19) ?
    C13 C12 C14 N1 . . . . 174.2(2) ?
    C11 C12 C14 N1 . . . . -6.7(4) ?
    N1 N2 C15 O3 . . . . -2.7(3) ?
    N1 N2 C15 C16 . . . . 177.73(18) ?
    O3 C15 C16 C20 . . . . -11.2(3) ?
    N2 C15 C16 C20 . . . . 168.4(2) ?
    O3 C15 C16 C17 . . . . 167.4(2) ?
    N2 C15 C16 C17 . . . . -13.0(3) ?
    C20 C16 C17 C18 . . . . 0.7(4) ?
    C15 C16 C17 C18 . . . . -178.0(2) ?
    C19 N3 C18 C17 . . . . 0.7(4) ?
    C16 C17 C18 N3 . . . . -1.0(4) ?
    C18 N3 C19 C20 . . . . -0.3(4) ?
    N3 C19 C20 C16 . . . . 0.1(4) ?
    C17 C16 C20 C19 . . . . -0.3(3) ?
    C15 C16 C20 C19 . . . . 178.5(2) ?
loop_
    _geom_hbond_atom_site_label_D
    _geom_hbond_atom_site_label_H
    _geom_hbond_atom_site_label_A
    _geom_hbond_site_symmetry_A
    _geom_hbond_distance_DH
    _geom_hbond_distance_HA
    _geom_hbond_distance_DA
    _geom_hbond_angle_DHA
    _geom_hbond_publ_flag
    O6 H6A O3 . 0.86(3) 2.00(3) 2.843(2) 166(2) yes
    O6 H6B O4 2_676 0.86(2) 1.98(2) 2.812(3) 165(3) yes
    O5 H5A N3 1_554 0.82 1.85 2.646(3) 164 yes
    N2 H2 O6 1_655 0.86 2.04 2.879(2) 164 yes
    C14 H14 O6 1_655 0.93 2.59 3.367(4) 141 yes
    C17 H17 O6 1_655 0.93 2.50 3.331(3) 149 yes
_iucr_refine_instructions_details
;
TITL 61120C in P-1
CELL 0.71073   6.6666   7.5437  24.7812  81.526  82.969  66.632
ZERR    2.00   0.0015   0.0017   0.0055   0.004   0.005   0.004
LATT 1
SFAC C  H  N  O  Cl
UNIT 44 40 6 12 2
OMIT 0 0 1
OMIT  -3.00  50.04
L.S. 10
EXTI  0.00688
ACTA
BOND $H
FMAP 2
PLAN 20
DFIX 0.85 0.01 O6 H6A O6 H6B
DFIX 1.45 0.01 H6A H6B
CONF
SIZE 0.18 0.16 0.10
TEMP 21
WGHT    0.047300    0.204100
EXTI    0.006956
FVAR       0.66542
MOLE 1
CL1   5    1.335371    0.760873    0.413891    11.00000    0.09370    0.10295 =
         0.05819   -0.01465    0.00952   -0.02252
O1    4    0.500167    0.817894    0.599223    11.00000    0.05625    0.12915 =
         0.08475    0.02146   -0.01732   -0.02782
O2    4    0.788900    0.650262    0.649252    11.00000    0.05560    0.09872 =
         0.04687   -0.00528   -0.00712   -0.02477
O3    4    0.327045    0.718642    0.985728    11.00000    0.04456    0.08392 =
         0.06180   -0.00523   -0.00851   -0.03255
N1    3    0.555974    0.679832    0.888994    11.00000    0.05422    0.06025 =
         0.05016   -0.00230   -0.01174   -0.02886
N2    3    0.633516    0.711587    0.933969    11.00000    0.05119    0.07506 =
         0.04672   -0.00215   -0.00887   -0.03764
AFIX  43
H2    2    0.758116    0.722089    0.931938    11.00000   -1.20000
AFIX   0
N3    3    0.753263    0.800614    1.124851    11.00000    0.06902    0.07465 =
         0.05441   -0.00311   -0.01088   -0.03815
C1    1    0.791305    0.797943    0.504337    11.00000    0.06598    0.11743 =
         0.06244    0.00821   -0.02258   -0.03610
AFIX  43
H1    2    0.644309    0.834089    0.498665    11.00000   -1.20000
AFIX   0
C2    1    0.936384    0.803948    0.460456    11.00000    0.08278    0.10382 =
         0.05375    0.00643   -0.02175   -0.03373
AFIX  43
H2A   2    0.888237    0.844491    0.425364    11.00000   -1.20000
AFIX   0
C3    1    1.150715    0.750089    0.468860    11.00000    0.07220    0.06016 =
         0.05191   -0.01292   -0.00226   -0.01946
C4    1    1.223054    0.691590    0.520370    11.00000    0.05879    0.12319 =
         0.05609   -0.01146   -0.00665   -0.02468
AFIX  43
H4    2    1.370228    0.655919    0.525755    11.00000   -1.20000
AFIX   0
C5    1    1.076664    0.685936    0.564082    11.00000    0.06552    0.10675 =
         0.04487   -0.00655   -0.01215   -0.02557
AFIX  43
H5    2    1.125801    0.645380    0.599079    11.00000   -1.20000
AFIX   0
C6    1    0.859563    0.739232    0.556744    11.00000    0.05806    0.05883 =
         0.05269   -0.00564   -0.01221   -0.02113
C7    1    0.693823    0.742203    0.602298    11.00000    0.06128    0.07153 =
         0.06180   -0.00126   -0.01782   -0.02570
C8    1    0.657420    0.633554    0.697160    11.00000    0.05142    0.06499 =
         0.05237   -0.00714   -0.00579   -0.01839
C9    1    0.494645    0.564822    0.698162    11.00000    0.07211    0.07500 =
         0.06130   -0.01888   -0.00907   -0.03123
AFIX  43
H9    2    0.460875    0.534759    0.666240    11.00000   -1.20000
AFIX   0
C10   1    0.382088    0.541171    0.747401    11.00000    0.06867    0.07803 =
         0.06802   -0.01530   -0.00678   -0.04303
AFIX  43
H10   2    0.270500    0.495819    0.748586    11.00000   -1.20000
AFIX   0
C11   1    0.432841    0.583830    0.794767    11.00000    0.05814    0.06359 =
         0.05882   -0.00910   -0.00365   -0.02952
AFIX  43
H11   2    0.354028    0.569132    0.827588    11.00000   -1.20000
AFIX   0
C12   1    0.601415    0.648811    0.793786    11.00000    0.04981    0.05574 =
         0.04950   -0.00393   -0.00861   -0.02147
C13   1    0.712151    0.674726    0.744117    11.00000    0.04999    0.07199 =
         0.05624   -0.00338   -0.01004   -0.02969
AFIX  43
H13   2    0.823852    0.720133    0.742587    11.00000   -1.20000
AFIX   0
C14   1    0.665608    0.687067    0.843573    11.00000    0.05661    0.07402 =
         0.05496   -0.00249   -0.00925   -0.03727
AFIX  43
H14   2    0.788683    0.717251    0.842119    11.00000   -1.20000
AFIX   0
C15   1    0.507725    0.725848    0.981607    11.00000    0.04640    0.04739 =
         0.05073    0.00340   -0.00973   -0.02165
C16   1    0.603042    0.752854    1.030052    11.00000    0.04331    0.04739 =
         0.04752    0.00331   -0.00600   -0.02313
C17   1    0.817650    0.727843    1.032565    11.00000    0.05013    0.09554 =
         0.05169   -0.01058   -0.00065   -0.03795
AFIX  43
H17   2    0.916516    0.695147    1.002226    11.00000   -1.20000
AFIX   0
C18   1    0.884644    0.751607    1.080314    11.00000    0.05818    0.10808 =
         0.06254   -0.01085   -0.00869   -0.04583
AFIX  43
H18   2    1.030946    0.732088    1.081379    11.00000   -1.20000
AFIX   0
C19   1    0.547588    0.825104    1.122286    11.00000    0.06854    0.07546 =
         0.04871   -0.00763    0.00013   -0.03070
AFIX  43
H19   2    0.452136    0.858985    1.153156    11.00000   -1.20000
AFIX   0
C20   1    0.466737    0.803219    1.076411    11.00000    0.04815    0.07699 =
         0.05739   -0.00447   -0.00076   -0.03048
AFIX  43
H20   2    0.319925    0.822458    1.076713    11.00000   -1.20000
AFIX   0
O4    4    1.043888    0.986130    0.195898    11.00000    0.08784    0.12621 =
         0.07881    0.02178   -0.01703   -0.06199
O5    4    0.836720    0.821347    0.224876    11.00000    0.11972    0.11692 =
         0.05477    0.00255   -0.01074   -0.07776
AFIX 147
H5A   2    0.829668    0.823444    0.191971    11.00000   -1.50000
AFIX   0
C21   1    0.959513    0.910873    0.232556    11.00000    0.07027    0.06530 =
         0.05992    0.00328   -0.01663   -0.02349
C22   1    0.980911    0.913411    0.291724    11.00000    0.14646    0.09590 =
         0.06818    0.00059   -0.04039   -0.04873
AFIX 137
H22A  2    1.112797    0.931399    0.295758    11.00000   -1.50000
H22B  2    0.986701    0.792385    0.311589    11.00000   -1.50000
H22C  2    0.856986    1.018081    0.305843    11.00000   -1.50000
AFIX   0
O6    4    0.028993    0.782421    0.905282    11.00000    0.05870    0.12675 =
         0.06073    0.01469   -0.01520   -0.05494
H6A   2    0.133612    0.764559    0.924888    11.00000   -1.50000
H6B   2    0.017676    0.863550    0.876839    11.00000   -1.50000
HKLF 4
REM  61120C in P-1
REM R1 =  0.0430 for   2501 Fo > 4sig(Fo)  and  0.0801 for all   3936 data
REM    298 parameters refined using      3 restraints
END
WGHT      0.0468      0.2133
REM Highest difference peak  0.146,  deepest hole -0.170,  1-sigma level  0.032
Q1    1   1.3534  0.7501  0.5305  11.00000  0.05    0.15
Q2    1   0.8325  0.7808  0.1584  11.00000  0.05    0.14
Q3    1   0.6025  0.7192  0.4968  11.00000  0.05    0.13
Q4    1   0.5795  0.7145  0.5795  11.00000  0.05    0.12
Q5    1   0.5719  0.7259  1.0512  11.00000  0.05    0.12
Q6    1   1.2364  0.7844  0.2840  11.00000  0.05    0.12
Q7    1   0.3691  0.6492  0.7186  11.00000  0.05    0.12
Q8    1   0.5769  0.7839  1.0009  11.00000  0.05    0.12
Q9    1   0.8921  0.8192  0.9890  11.00000  0.05    0.12
Q10   1   0.5833  0.5678  0.7985  11.00000  0.05    0.11
Q11   1   1.1140  0.7643  0.3058  11.00000  0.05    0.11
Q12   1   1.2471  0.6855  0.4149  11.00000  0.05    0.11
Q13   1   1.0043  0.9144  0.1725  11.00000  0.05    0.11
Q14   1   0.2911  0.7953  0.9520  11.00000  0.05    0.11
Q15   1   0.7271  1.1921  0.3417  11.00000  0.05    0.11
Q16   1   1.1270  0.5570  0.6085  11.00000  0.05    0.11
Q17   1   0.6623  0.7841  0.3262  11.00000  0.05    0.11
Q18   1   0.5887  0.9763  0.5082  11.00000  0.05    0.10
Q19   1   1.3035  0.6541  0.3810  11.00000  0.05    0.10
Q20   1   1.1730  0.6398  0.4961  11.00000  0.05    0.10
;
